# Supplementary material for: Minimal effects from injunctive norm and contentiousness treatments on COVID-19 vaccine intentions: evidence from 3 countries
Source: PNAS Nexus. 2022 May 13;1(2):pgac031. doi: 10.1093/pnasnexus/pgac031 (PMC9802041; doi:10.1093/pnasnexus/pgac031)
Supplement: pgac031_Supplemental_Files [file pgac031_supplemental_files.zip]

Archive with 4 entries (4 files):
- PNASNEXUS-PNASNEXUS-2021-00156-s01.bib
- PNASNEXUS-PNASNEXUS-2021-00156-s02.pdf
- PNASNEXUS-PNASNEXUS-2021-00156-s03.tex
- PNASNEXUS-PNASNEXUS-2021-00156-s04.pdf
