# Supplementary material for: Minimal effects from injunctive norm and contentiousness treatments on COVID-19 vaccine intentions: evidence from 3 countries
Source: PNAS Nexus. 2022 May 13;1(2):pgac031. doi: 10.1093/pnasnexus/pgac031 (PMC9802041; doi:10.1093/pnasnexus/pgac031)
Supplement: pgac031_Supplemental_Files [file pgac031_supplemental_files.zip › PNASNEXUS-PNASNEXUS-2021-00156-s01.bib]

%% This BibTeX bibliography file was created using BibDesk.
%% https://bibdesk.sourceforge.io/

%% Created for Brendan Nyhan at 2021-12-06 09:14:30 -0500 


%% Saved with string encoding Unicode (UTF-8) 


@article{thaker2021role,
	author = {Thaker, Jagadish and Ganchoudhuri, Somrita},
	date-added = {2021-12-06 09:14:27 -0500},
	date-modified = {2021-12-06 09:14:27 -0500},
	journal = {Vaccines},
	number = {10},
	pages = {1132},
	publisher = {Multidisciplinary Digital Publishing Institute},
	title = {The Role of Attitudes, Norms, and Efficacy on Shifting COVID-19 Vaccine Intentions: A Longitudinal Study of COVID-19 Vaccination Intentions in New Zealand},
	volume = {9},
	year = {2021}}

@unpublished{lat21,
	author = {Deborah Netburn},
	date-added = {2021-11-29 20:19:47 -0500},
	date-modified = {2021-11-29 20:20:15 -0500},
	note = {\emph{Los Angeles Times}, July 27, 2021. Downloaded November 29, 2021 from \url{https://www.latimes.com/science/story/2021-07-27/timeline-cdc-mask-guidance-during-covid-19-pandemic}},
	title = {A timeline of the CDC's advice on face masks},
	year = {2021}}

@unpublished{nyt21,
	author = {{New York Times}},
	date-added = {2021-11-29 20:18:44 -0500},
	date-modified = {2021-11-29 20:19:09 -0500},
	note = {Updated November 29, 2021. Downloaded November 29, 2021 from \url{https://www.nytimes.com/interactive/2021/us/covid-cases.html}},
	title = {Coronavirus in the U.S.: Latest Map and Case Count},
	year = {2021}}

@unpublished{maskdata,
	author = {John Carey and Brendan Nyhan and Joseph B. Phillips and Jason Reifler},
	date-added = {2021-11-29 11:51:06 -0500},
	date-modified = {2021-11-29 20:15:48 -0500},
	note = {Harvard Dataverse. DOIs: 10.7910/DVN/KF18JS and 10.7910/DVN/ZMKI5F},
	title = {Replication Data for: Partisanship Unmasked? The Role of Politics and Social Norms in COVID-19 Mask-Wearing Behavior},
	year = {2021}}

@unpublished{druckman2020affective,
	author = {Druckman, James N and Klar, Samara and Krupnikov, Yanna and Levendusky, Matthew and Ryan, John Barry},
	date-added = {2021-11-29 11:26:15 -0500},
	date-modified = {2021-11-29 11:26:15 -0500},
	note = {\emph{Nature Human Behaviour}},
	title = {Affective polarization, local contexts and public opinion in America},
	year = {2020}}

@article{lakens2018equivalence,
	author = {Lakens, Dani{\"e}l and Scheel, Anne M and Isager, Peder M},
	date-added = {2021-10-27 09:07:12 -0400},
	date-modified = {2021-10-27 09:07:12 -0400},
	journal = {Advances in Methods and Practices in Psychological Science},
	number = {2},
	pages = {259--269},
	publisher = {Sage Publications Sage CA: Los Angeles, CA},
	title = {Equivalence testing for psychological research: A tutorial},
	volume = {1},
	year = {2018}}

@unpublished{gelfandnd,
	author = {Michele Gelfand and Ren Li and Eftychia Stamkou and Dylan Pieper and Emmy Denison and Jessica Fernandez and Virginia K. Choi and Jennifer Chatman and Joshua Conrad Jackson and Eugen Dimant},
	date-added = {2021-10-20 09:28:18 -0400},
	date-modified = {2021-10-20 09:29:14 -0400},
	note = {Unpublished manuscript. Downloaded October 20, 2021 from \url{https://psyarxiv.com/6gjh8/}},
	title = {Persuading Republicans and Democrats to Comply with Mask Wearing: An Intervention Tournament}}

@unpublished{brennan2020,
	author = {Megan Brenan},
	date-added = {2021-10-15 10:21:29 -0400},
	date-modified = {2021-10-15 10:21:59 -0400},
	note = {Gallup, July 13, 2020. Downloaded October 15, 2021 from \url{https://news.gallup.com/poll/315590/americans-face-mask-usage-varies-greatly-demographics.aspx}},
	title = {Americans' Face Mask Usage Varies Greatly by Demographics},
	year = {2020}}

@article{benjamin2018redefine,
	author = {Benjamin, Daniel J and Berger, James O and Johannesson, Magnus and Nosek, Brian A and Wagenmakers, E-J and Berk, Richard and Bollen, Kenneth A and Brembs, Bj{\"o}rn and Brown, Lawrence and Camerer, Colin and others},
	date-added = {2021-10-15 09:23:29 -0400},
	date-modified = {2021-10-15 09:24:02 -0400},
	journal = {Nature Human Behaviour},
	number = {1},
	pages = {6--10},
	publisher = {Nature Publishing Group},
	title = {Redefine statistical significance},
	volume = {2},
	year = {2018}}

@article{ahler2018parties,
	author = {Ahler, Douglas J and Sood, Gaurav},
	date-added = {2021-10-11 09:39:06 -0400},
	date-modified = {2021-10-11 09:39:06 -0400},
	journal = {The Journal of Politics},
	number = {3},
	pages = {964--981},
	publisher = {University of Chicago Press Chicago, IL},
	title = {The parties in our heads: Misperceptions about party composition and their consequences},
	volume = {80},
	year = {2018}}

@article{donovan2020motivated,
	author = {Donovan, Kathleen and Kellstedt, Paul M and Key, Ellen M and Lebo, Matthew J},
	date-added = {2021-09-30 12:47:07 -0400},
	date-modified = {2021-09-30 12:47:07 -0400},
	journal = {Political Behavior},
	number = {4},
	pages = {1201--1221},
	publisher = {Springer},
	title = {Motivated reasoning, public opinion, and presidential approval},
	volume = {42},
	year = {2020}}

@article{porter2021global,
	author = {Porter, Ethan and Wood, Thomas J},
	date-added = {2021-09-29 10:05:40 -0400},
	date-modified = {2021-09-29 10:05:40 -0400},
	journal = {Proceedings of the National Academy of Sciences},
	number = {37},
	publisher = {National Acad Sciences},
	title = {The global effectiveness of fact-checking: Evidence from simultaneous experiments in Argentina, Nigeria, South Africa, and the United Kingdom},
	volume = {118},
	year = {2021}}

@article{de2019persuading,
	author = {{De Benedictis-Kessner}, Justin and Baum, Matthew A and Berinsky, Adam J and Yamamoto, Teppei},
	date-added = {2021-09-27 08:56:21 -0400},
	date-modified = {2021-09-27 08:56:29 -0400},
	journal = {American Political Science Review},
	number = {4},
	pages = {902--916},
	publisher = {Cambridge University Press},
	title = {Persuading the enemy: Estimating the persuasive effects of partisan media with the preference-incorporating choice and assignment design},
	volume = {113},
	year = {2019}}

@unpublished{baker21,
	author = {Sam Baker},
	date-added = {2021-09-17 10:46:26 -0400},
	date-modified = {2021-09-17 10:46:47 -0400},
	note = {Axios, July 14, 2020. Downloaded September 17, 2021 from \url{https://www.axios.com/axios-ipsos-poll-americans-masks-coronavirus-republicans-b541c968-7cb2-4bef-af6d-34f4f61e8df9.html}},
	title = {More Republicans say they're wearing masks},
	year = {2021}}

@article{bloniarz2016lasso,
	author = {Bloniarz, Adam and Liu, Hanzhong and Zhang, Cun-Hui and Sekhon, Jasjeet S and Yu, Bin},
	date-added = {2021-08-16 10:20:08 -0400},
	date-modified = {2021-08-16 10:20:08 -0400},
	journal = {Proceedings of the National Academy of Sciences},
	number = {27},
	pages = {7383--7390},
	publisher = {National Acad Sciences},
	title = {Lasso adjustments of treatment effect estimates in randomized experiments},
	volume = {113},
	year = {2016}}

@article{miratrix2018worth,
	author = {Miratrix, Luke W and Sekhon, Jasjeet S and Theodoridis, Alexander G and Campos, Luis F},
	date-added = {2021-08-02 09:49:18 -0400},
	date-modified = {2021-08-02 09:49:18 -0400},
	journal = {Political Analysis},
	number = {3},
	pages = {275--291},
	publisher = {Cambridge University Press},
	title = {Worth weighting? How to think about and use weights in survey experiments},
	volume = {26},
	year = {2018}}

@article{franco2017developing,
	author = {Franco, Annie and Malhotra, Neil and Simonovits, Gabor and Zigerell, LJ},
	date-added = {2021-08-02 09:48:54 -0400},
	date-modified = {2021-08-02 09:48:54 -0400},
	journal = {Journal of Experimental Political Science},
	number = {2},
	pages = {161--172},
	publisher = {Cambridge University Press},
	title = {Developing standards for post-hoc weighting in population-based survey experiments},
	volume = {4},
	year = {2017}}

@unpublished{glenza2021disconnect,
	author = {Glenza, Jessica},
	date-modified = {2021-07-19 14:35:48 -0400},
	note = {\emph{Guardian}, July 26, 2021. Downloaded July 28, 2021 from \url{https://www.theguardian.com/world/2021/jul/26/us-vaccine-effort-nuance-covid-coronavirus}},
	title = {`There's a disconnect': after a rapid rollout why has US vaccine effort stalled?},
	year = {2021}}

@article{pennycook2020implied,
	author = {Pennycook, Gordon and Bear, Adam and Collins, Evan T and Rand, David G},
	journal = {Management Science},
	number = {11},
	pages = {4944--4957},
	publisher = {INFORMS},
	title = {The implied truth effect: Attaching warnings to a subset of fake news headlines increases perceived accuracy of headlines without warnings},
	volume = {66},
	year = {2020}}

@article{merkley2020rare,
	author = {Merkley, Eric and Bridgman, Aengus and Loewen, Peter John and Owen, Taylor and Ruths, Derek and Zhilin, Oleg},
	journal = {Canadian Journal of Political Science/Revue canadienne de science politique},
	number = {2},
	pages = {311--318},
	publisher = {Cambridge University Press},
	title = {A rare moment of cross-partisan consensus: Elite and public response to the COVID-19 pandemic in Canada},
	volume = {53},
	year = {2020}}

@unpublished{pennycook2021beliefs,
	author = {Pennycook, Gordon and McPhetres, Jonathon and Bago, Bence and Rand, David G},
	date-added = {2021-07-06 13:18:13 -0400},
	date-modified = {2021-07-19 14:28:30 -0400},
	note = {\emph{Personality and Social Psychology Bulletin}},
	publisher = {SAGE Publications Sage CA: Los Angeles, CA},
	title = {Beliefs About COVID-19 in Canada, the United Kingdom, and the United States: A Novel Test of Political Polarization and Motivated Reasoning},
	year = {2021}}

@article{guess2021,
	author = {Andrew M. Guess},
	journal = {American Journal of Political Science},
	title = {({A}lmost) {E}verything in {M}oderation: New {E}vidence on {A}mericans' {O}nline {M}edia {D}iets},
	year = {2021}}

@article{guess2020exposure,
	author = {Guess, Andrew and Nyhan, Brendan and Reifler, Jason},
	journal = {Nature Human Behaviour},
	number = {5},
	pages = {472--480},
	publisher = {Nature Publishing Group},
	title = {Exposure to untrustworthy websites in the 2016 US election},
	volume = {4},
	year = {2020}}

@article{guess2020digital,
	author = {Guess, Andrew M and Lerner, Michael and Lyons, Benjamin and Montgomery, Jacob M and Nyhan, Brendan and Reifler, Jason and Sircar, Neelanjan},
	journal = {Proceedings of the National Academy of Sciences},
	number = {27},
	pages = {15536--15545},
	publisher = {National Acad Sciences},
	title = {A digital media literacy intervention increases discernment between mainstream and false news in the United States and India},
	volume = {117},
	year = {2020}}

@article{pennycook2021shifting,
	author = {Pennycook, Gordon and Epstein, Ziv and Mosleh, Mohsen and Arechar, Antonio A and Eckles, Dean and Rand, David G},
	journal = {Nature},
	number = {7855},
	pages = {590--595},
	publisher = {Nature Publishing Group},
	title = {Shifting attention to accuracy can reduce misinformation online},
	volume = {592},
	year = {2021}}

@book{porter2019false,
	author = {Porter, Ethan and Wood, Thomas J},
	publisher = {Cambridge University Press},
	title = {False alarm: The truth about political mistruths in the Trump era},
	year = {2019}}

@article{fowler2012issue,
	author = {Fowler, Erika Franklin and Gollust, Sarah E and Dempsey, Amanda F and Lantz, Paula M and Ubel, Peter A},
	date-added = {2021-06-18 10:22:20 -0400},
	date-modified = {2021-06-18 10:22:20 -0400},
	journal = {The International Journal of Press/Politics},
	number = {2},
	pages = {169--189},
	publisher = {Sage Publications Sage CA: Los Angeles, CA},
	title = {Issue emergence, evolution of controversy, and implications for competitive framing: The case of the HPV vaccine},
	volume = {17},
	year = {2012}}

@article{paluck2009reducing,
	author = {Paluck, Elizabeth Levy},
	journal = {Journal of personality and social psychology},
	number = {3},
	pages = {574},
	publisher = {American Psychological Association},
	title = {Reducing intergroup prejudice and conflict using the media: a field experiment in Rwanda.},
	volume = {96},
	year = {2009}}

@article{fowler2015content,
	author = {Fowler, Erika Franklin and Gollust, Sarah E},
	date-added = {2021-06-18 10:21:03 -0400},
	date-modified = {2021-06-18 10:21:03 -0400},
	journal = {The ANNALS of the American Academy of Political and Social Science},
	number = {1},
	pages = {155--171},
	publisher = {SAGE Publications Sage CA: Los Angeles, CA},
	title = {The content and effect of politicized health controversies},
	volume = {658},
	year = {2015}}

@article{flynn2017nature,
	author = {Flynn, DJ and Nyhan, Brendan and Reifler, Jason},
	date-added = {2021-06-15 10:21:11 -0400},
	date-modified = {2021-06-15 10:21:11 -0400},
	journal = {Political Psychology},
	pages = {127--150},
	publisher = {Wiley Online Library},
	title = {The nature and origins of misperceptions: Understanding false and unsupported beliefs about politics},
	volume = {38},
	year = {2017}}

@unpublished{goldberg2021shifting,
	author = {Goldberg, Matthew H. and Gustafson, Abel and Rosenthal, Seth A. and Leiserowitz, Anthony},
	date-modified = {2021-07-19 14:36:58 -0400},
	note = {\emph{Nature Climate Change}},
	title = {Shifting Republican views on climate change through targeted advertising},
	year = {2021}}

@article{swire2020searching,
	author = {Swire-Thompson, Briony and DeGutis, Joseph and Lazer, David},
	journal = {Journal of Applied Research in Memory and Cognition},
	publisher = {Elsevier},
	title = {Searching for the backfire effect: Measurement and design considerations},
	year = {2020}}

@unpublished{freeze2020fake,
	author = {Freeze, Melanie and Baumgartner, Mary and Bruno, Peter and Gunderson, Jacob R. and Olin, Joshua and Ross, Morgan Quinn and Szafran, Justine},
	date-added = {2021-06-14 09:16:29 -0400},
	date-modified = {2021-07-19 14:30:10 -0400},
	note = {\emph{Political Behavior}},
	title = {Fake claims of fake news: political misinformation, warnings, and the tainted truth Effect},
	year = {2020}}

@article{arendt2015toward,
	author = {Arendt, Florian},
	date-added = {2021-06-14 09:10:58 -0400},
	date-modified = {2021-06-14 09:10:58 -0400},
	journal = {Communication Research},
	number = {8},
	pages = {1089--1115},
	publisher = {Sage Publications Sage CA: Los Angeles, CA},
	title = {Toward a dose-response account of media priming},
	volume = {42},
	year = {2015}}

@article{cacioppo1979effects,
	author = {Cacioppo, John T. and Petty, Richard E.},
	date-added = {2021-06-14 09:09:58 -0400},
	date-modified = {2021-06-14 09:10:03 -0400},
	journal = {Journal of personality and Social Psychology},
	number = {1},
	pages = {97},
	publisher = {American Psychological Association},
	title = {Effects of message repetition and position on cognitive response, recall, and persuasion.},
	volume = {37},
	year = {1979}}

@article{green2013field,
	author = {Green, Donald P and McGrath, Mary C and Aronow, Peter M},
	date-added = {2021-06-11 10:35:46 -0400},
	date-modified = {2021-06-11 10:35:46 -0400},
	journal = {Journal of Elections, Public Opinion and Parties},
	number = {1},
	pages = {27--48},
	publisher = {Taylor \& Francis},
	title = {Field experiments and the study of voter turnout},
	volume = {23},
	year = {2013}}

@article{green2012modeling,
	author = {Green, Donald P and Kern, Holger L},
	journal = {Public opinion quarterly},
	number = {3},
	pages = {491--511},
	publisher = {Oxford University Press UK},
	title = {Modeling heterogeneous treatment effects in survey experiments with Bayesian additive regression trees},
	volume = {76},
	year = {2012}}

@article{hahn2020bayesian,
	author = {Hahn, P Richard and Murray, Jared S and Carvalho, Carlos M and others},
	journal = {Bayesian Analysis},
	number = {3},
	pages = {965--1056},
	publisher = {International Society for Bayesian Analysis},
	title = {Bayesian regression tree models for causal inference: Regularization, confounding, and heterogeneous effects (with discussion)},
	volume = {15},
	year = {2020}}

@article{green2017much,
	author = {Green, Donald P and Zelizer, Adam},
	date-added = {2021-06-11 10:27:05 -0400},
	date-modified = {2021-06-11 10:27:05 -0400},
	journal = {Journal of Experimental Political Science},
	number = {2},
	pages = {107},
	publisher = {Cambridge University Press},
	title = {How much GOTV mail is too much? Results from a large-scale field experiment},
	volume = {4},
	year = {2017}}

@article{chong2010dynamic,
	author = {Chong, Dennis and Druckman, James N},
	date-added = {2021-06-11 10:08:02 -0400},
	date-modified = {2021-07-19 14:29:51 -0400},
	journal = {American Political Science Review},
	number = {4},
	pages = {663--680},
	publisher = {JSTOR},
	title = {Dynamic public opinion: Communication effects over time},
	volume = {104},
	year = {2010}}

@unpublished{carnahan2020corrective,
	author = {Carnahan, Dustin and Bergan, Daniel E and Lee, Sangwon},
	date-added = {2021-06-11 10:03:25 -0400},
	date-modified = {2021-07-19 14:28:48 -0400},
	note = {\emph{Political Behavior}},
	title = {Do corrective effects last? Results from a longitudinal experiment on beliefs toward immigration in the US},
	year = {2020}}

@unpublished{nyhan2017people,
	author = {Nyhan, Brendan and Reifler, Jason},
	date-added = {2021-06-11 10:01:37 -0400},
	date-modified = {2021-07-19 15:18:46 -0400},
	note = {Unpublished manuscript. Downloaded June 11, 2021 from \url{https://www.dropbox.com/s/yyhuo9w9xo1rkfh/fact-checking-effects.pdf?dl=0}},
	title = {Do people actually learn from fact-checking? Evidence from a longitudinal study during the 2014 campaign},
	year = {2021}}

@article{carey2020effects,
	author = {Carey, John M and Chi, Victoria and Flynn, DJ and Nyhan, Brendan and Zeitzoff, Thomas},
	date-added = {2021-06-11 09:58:18 -0400},
	date-modified = {2021-06-11 09:58:18 -0400},
	journal = {Science advances},
	number = {5},
	pages = {eaaw7449},
	publisher = {American Association for the Advancement of Science},
	title = {The effects of corrective information about disease epidemics and outbreaks: Evidence from Zika and yellow fever in Brazil},
	volume = {6},
	year = {2020}}

@article{lodge1995responsive,
	author = {Lodge, Milton and Steenbergen, Marco R and Brau, Shawn},
	date-added = {2021-06-11 09:50:19 -0400},
	date-modified = {2021-06-11 09:50:19 -0400},
	journal = {American political science review},
	pages = {309--326},
	publisher = {JSTOR},
	title = {The responsive voter: Campaign information and the dynamics of candidate evaluation},
	year = {1995}}

@article{nyhan2021backfire,
	author = {Nyhan, Brendan},
	date-added = {2021-06-11 09:46:24 -0400},
	date-modified = {2021-06-11 09:46:24 -0400},
	journal = {Proceedings of the National Academy of Sciences},
	number = {15},
	publisher = {National Acad Sciences},
	title = {Why the backfire effect does not explain the durability of political misperceptions},
	volume = {118},
	year = {2021}}

@article{chan2017debunking,
	author = {Chan, Man-pui Sally and Jones, Christopher R and Hall Jamieson, Kathleen and Albarrac{\'\i}n, Dolores},
	date-added = {2021-06-11 09:45:23 -0400},
	date-modified = {2021-06-11 09:45:23 -0400},
	journal = {Psychological science},
	number = {11},
	pages = {1531--1546},
	publisher = {Sage Publications Sage CA: Los Angeles, CA},
	title = {Debunking: A meta-analysis of the psychological efficacy of messages countering misinformation},
	volume = {28},
	year = {2017}}

@unpublished{walter2020evaluating,
	author = {Walter, Nathan and Brooks, John J and Saucier, Camille J and Suresh, Sapna},
	date-added = {2021-06-11 09:44:27 -0400},
	date-modified = {2021-07-19 14:27:57 -0400},
	note = {\emph{Health Communication}},
	title = {Evaluating the impact of attempts to correct health misinformation on social media: A meta-analysis}}

@article{walter2020fact,
	author = {Walter, Nathan and Cohen, Jonathan and Holbert, R. Lance and Morag, Yasmin},
	date-added = {2021-06-11 09:43:56 -0400},
	date-modified = {2021-06-11 09:44:06 -0400},
	journal = {Political Communication},
	number = {3},
	pages = {350--375},
	publisher = {Taylor \& Francis},
	title = {Fact-checking: A meta-analysis of what works and for whom},
	volume = {37},
	year = {2020}}

@unpublished{mordecai2020public,
	author = {Mordecai, Mara and Connaughton, Aidan},
	date-modified = {2021-07-19 14:28:09 -0400},
	note = {Pew Research Center},
	title = {Public opinion about coronavirus is more politically divided in US than in other advanced economies},
	year = {2020}}

@article{patel2019evaluating,
	author = {Patel, Niraj and Baker, S Glenn and Scherer, Laura D},
	date-modified = {2021-07-19 14:36:26 -0400},
	journal = {Journal of Experimental Psychology: General},
	number = {12},
	pages = {2129--2153},
	publisher = {American Psychological Association},
	title = {Evaluating the cognitive reflection test as a measure of intuition/reflection, numeracy, and insight problem solving, and the implications for understanding real-world judgments and beliefs.},
	volume = {148},
	year = {2019}}

@article{uscinski2016drives,
	author = {Uscinski, Joseph E and Klofstad, Casey and Atkinson, Matthew D},
	journal = {Political Research Quarterly},
	number = {1},
	pages = {57--71},
	publisher = {SAGE Publications Sage CA: Los Angeles, CA},
	title = {What drives conspiratorial beliefs? The role of informational cues and predispositions},
	volume = {69},
	year = {2016}}

@book{olson1965,
	author = {Olson, Mancur},
	publisher = {Harvard University Press},
	title = {The Logic of Collective Action},
	year = {1965}}

@article{howard2021evidence,
	author = {Howard, Jeremy and Huang, Austin and Li, Zhiyuan and Tufekci, Zeynep and Zdimal, Vladimir and van der Westhuizen, Helene-Mari and von Delft, Arne and Price, Amy and Fridman, Lex and Tang, Lei-Han and others},
	journal = {Proceedings of the National Academy of Sciences},
	number = {4},
	publisher = {National Acad Sciences},
	title = {An evidence review of face masks against COVID-19},
	volume = {118},
	year = {2021}}

@article{wood2019elusive,
	author = {Wood, Thomas and Porter, Ethan},
	journal = {Political Behavior},
	number = {1},
	pages = {135--163},
	publisher = {Springer},
	title = {The elusive backfire effect: Mass attitudes' steadfast factual adherence},
	volume = {41},
	year = {2019}}

@unpublished{milosh2020unmasking,
	author = {Milosh, Maria and Painter, Marcus and Van Dijcke, David and Wright, Austin L},
	date-modified = {2021-09-03 08:48:56 -0400},
	note = {University of Chicago, Becker Friedman Institute for Economics Working Paper},
	title = {Unmasking Partisanship: How Polarization Influences Public Responses to Collective Risk}}

@article{yamey2020donald,
	author = {Yamey, Gavin and Gonsalves, Gregg},
	journal = {British Medical Journal},
	title = {Donald Trump: a political determinant of covid-19},
	year = {2020}}

@article{bilancini2020,
	author = {Bilancini, Ennio and Boncinelli, Leonardo and Capraro, Valerio and Celadin, Tatiana and Di Paolo, Roberto},
	title = {The effect of norm-based messages on reading and understanding COVID-19 pandemic response governmental rules},
	year = {2020}}

@article{fischer2020,
	author = {Fisher, Ronald and Karl, Johannes},
	title = {Predicting behavioral intentions to prevent or mitigate COVID-19: A meta-analysis},
	year = {2020}}

@article{folmer2020a,
	author = {Folmer, Christopher R. and Kuiper, Malouke and Olthuis, Elke and Kooistra, Emmeke and de Bruijn, Anne and Brownlee, Megan and Fine, Adam and van Rooij, Benjamin},
	title = {Compliance in the 1.5 Meter Society: Longitudinal Analysis of Citizens' Adherence to COVID-19 Mitigation Measures in a Representative Sample in the Netherlands},
	year = {2020}}

@article{folmer2020b,
	author = {Folmer, Christopher R. and Brownlee, Megan and Fine, Adam and Kuiper, Malouke and Olthuis, Elke and Kooistra, Emmeke and de Bruijn, Anne and van Rooij, Benjamin},
	title = {Social Distancing in America: Understanding Long-term Adherence to Covid-19 Mitigation Recommendations},
	year = {2020}}

@article{goldberg2020,
	author = {Goldberg, Matthew and Gustafson, Abel and Maibach, Edward and van der Linden, Sander and Ballew, Matthew and Bergquist, Parrish and Kotcher, John and Marlon, Jennifer and Rosenthal, Seth and Leiserowitz, Anthony},
	title = {Social norms motivate COVID-19 preventive behaviors},
	year = {2020}}

@article{kitamura2020,
	author = {Kitamura, Shuhei and Yamada, Katsunori},
	title = {Social Comparisons and Cooperation During COVID-19},
	year = {2020}}

@article{kooistra2020,
	author = {Kooistra, Emmeke and van Rooij, Benjamin},
	title = {Pandemic Compliance: A systematic review of influences on social distancing behaviour during the first wave of the COVID-19 outbreak},
	year = {2020}}

@article{ingram2020,
	author = {Ingram, Gordon and Chuquichamb, Erick and Jimenez-Leal, William and Olivera-LaRoa, Antonio},
	title = {In Masks we Trust: Explicit and Implicit Reactions to Masked Faces Vary by Voting Intention},
	year = {2020}}

@article{hill2013quickly,
	author = {Hill, Seth J and Lo, James and Vavreck, Lynn and Zaller, John},
	journal = {Political Communication},
	number = {4},
	pages = {521--547},
	publisher = {Taylor \& Francis},
	title = {How quickly we forget: The duration of persuasion effects from mass communication},
	volume = {30},
	year = {2013}}

@article{gerber2011large,
	author = {Gerber, Alan S and Gimpel, James G and Green, Donald P and Shaw, Daron R},
	date-modified = {2021-07-19 14:29:18 -0400},
	journal = {American Political Science Review},
	number = {1},
	pages = {135--150},
	publisher = {JSTOR},
	title = {How large and long-lasting are the persuasive effects of televised campaign ads? Results from a randomized field experiment},
	volume = {105},
	year = {2011}}

@article{christensen2004social,
	author = {Christensen, P Niels and Rothgerber, Hank and Wood, Wendy and Matz, David C},
	journal = {Personality and Social Psychology Bulletin},
	number = {10},
	pages = {1295--1309},
	publisher = {Sage Publications Sage CA: Thousand Oaks, CA},
	title = {Social norms and identity relevance: A motivational approach to normative behavior},
	volume = {30},
	year = {2004}}

@incollection{cialdini1991focus,
	author = {Cialdini, Robert B and Kallgren, Carl A and Reno, Raymond R},
	booktitle = {Advances in experimental social psychology},
	pages = {201--234},
	publisher = {Elsevier},
	title = {A focus theory of normative conduct: A theoretical refinement and reevaluation of the role of norms in human behavior},
	volume = {24},
	year = {1991}}

@article{khubchandani2020masks,
	author = {Khubchandani, Jagdish and Saiki, Diana and Kandiah, Jayanthi},
	journal = {Epidemiologia},
	number = {1},
	pages = {16--22},
	publisher = {Multidisciplinary Digital Publishing Institute},
	title = {Masks, gloves, and the COVID-19 pandemic: Rapid assessment of public behaviors in the United States},
	volume = {1},
	year = {2020}}

@article{chao2020adolescents,
	author = {Chao, Fang-Lin},
	journal = {Journal of Public Health Research},
	number = {1},
	publisher = {PAGEPress},
	title = {Adolescents' face mask usage and contact transmission in novel Coronavirus},
	volume = {9},
	year = {2020}}

@unpublished{druckman2020affectiveb,
	author = {Druckman, James N and Klar, Samara and Krupnikov, Yanna and Levendusky, Matthew and Ryan, John Barry},
	date-modified = {2021-11-29 11:26:19 -0500},
	note = {\emph{Nature Human Behaviour}},
	title = {Affective polarization, local contexts and public opinion in America},
	year = {2020}}

@article{gaertner1993common,
	author = {Gaertner, Samuel L and Dovidio, John F and Anastasio, Phyllis A and Bachman, Betty A and Rust, Mary C},
	journal = {European review of social psychology},
	number = {1},
	pages = {1--26},
	publisher = {Taylor \& Francis},
	title = {The common ingroup identity model: Recategorization and the reduction of intergroup bias},
	volume = {4},
	year = {1993}}

@article{levendusky2018americans,
	author = {Levendusky, Matthew S},
	journal = {The Journal of Politics},
	number = {1},
	pages = {59--70},
	publisher = {University of Chicago Press Chicago, IL},
	title = {Americans, not partisans: Can priming American national identity reduce affective polarization?},
	volume = {80},
	year = {2018}}

@article{goldring2020sensitivity,
	author = {Goldring, Megan R and Heiphetz, Larisa},
	journal = {Journal of Experimental Social Psychology},
	pages = {104025},
	publisher = {Elsevier},
	title = {Sensitivity to ingroup and outgroup norms in the association between commonality and morality},
	volume = {91},
	year = {2020}}

@article{vezzali2015and,
	author = {Vezzali, Loris and Stathi, Sofia and Giovannini, Dino and Capozza, Dora and Visintin, Emilio Paolo},
	journal = {British Journal of Social Psychology},
	number = {4},
	pages = {601--615},
	publisher = {Wiley Online Library},
	title = {`And the best essay is{\ldots}': Extended contact and cross-group friendships at school},
	volume = {54},
	year = {2015}}

@article{iyengar2012affect,
	author = {Iyengar, Shanto and Sood, Gaurav and Lelkes, Yphtach},
	journal = {Public opinion quarterly},
	number = {3},
	pages = {405--431},
	publisher = {Oxford University Press},
	title = {Affect, not ideologya social identity perspective on polarization},
	volume = {76},
	year = {2012}}

@article{mason2015disrespectfully,
	author = {Mason, Lilliana},
	journal = {American Journal of Political Science},
	number = {1},
	pages = {128--145},
	publisher = {Wiley Online Library},
	title = {``I disrespectfully agree'': The differential effects of partisan sorting on social and issue polarization},
	volume = {59},
	year = {2015}}

@article{calvillo2020political,
	author = {Calvillo, Dustin P and Ross, Bryan J and Garcia, Ryan JB and Smelter, Thomas J and Rutchick, Abraham M},
	journal = {Social Psychological and Personality Science},
	number = {8},
	pages = {1119--1128},
	publisher = {SAGE Publications Sage CA: Los Angeles, CA},
	title = {Political ideology predicts perceptions of the threat of covid-19 (and susceptibility to fake news about it)},
	volume = {11},
	year = {2020}}

@article{munro2010motivated,
	author = {Munro, Geoffrey D and Weih, Carrie and Tsai, Jeffrey},
	journal = {Basic and Applied Social Psychology},
	number = {2},
	pages = {173--184},
	publisher = {Taylor \& Francis},
	title = {Motivated suspicion: Asymmetrical attributions of the behavior of political ingroup and outgroup members},
	volume = {32},
	year = {2010}}

@article{waytz2014motive,
	author = {Waytz, Adam and Young, Liane L and Ginges, Jeremy},
	journal = {Proceedings of the National Academy of Sciences},
	number = {44},
	pages = {15687--15692},
	publisher = {National Acad Sciences},
	title = {Motive attribution asymmetry for love vs. hate drives intractable conflict},
	volume = {111},
	year = {2014}}

@article{gockeritz2010descriptive,
	author = {G{\"o}ckeritz, Susanne and Schultz, P Wesley and Rend{\'o}n, Tania and Cialdini, Robert B and Goldstein, Noah J and Griskevicius, Vladas},
	journal = {European journal of social psychology},
	number = {3},
	pages = {514--523},
	publisher = {Wiley Online Library},
	title = {Descriptive normative beliefs and conservation behavior: The moderating roles of personal involvement and injunctive normative beliefs},
	volume = {40},
	year = {2010}}

@book{festinger1957theory,
	author = {Festinger, Leon},
	publisher = {Stanford university press},
	title = {A theory of cognitive dissonance},
	volume = {2},
	year = {1957}}

@article{bridgman2020causes,
	author = {Bridgman, Aengus and Merkley, Eric and Loewen, Peter John and Owen, Taylor and Ruths, Derek and Teichmann, Lisa and Zhilin, Oleg},
	journal = {Harvard Kennedy School Misinformation Review},
	number = {3},
	title = {The causes and consequences of COVID-19 misperceptions: Understanding the role of news and social media},
	volume = {1},
	year = {2020}}

@article{pennycook2020predictors,
	author = {Pennycook, Gordon and McPhetres, Jonathon and Bago, Bence and Rand, David G},
	journal = {PsyArXiv},
	title = {Predictors of attitudes and misperceptions about COVID-19 in Canada, the UK, and the USA},
	volume = {10},
	year = {2020}}

@article{iyengar2019origins,
	author = {Iyengar, Shanto and Lelkes, Yphtach and Levendusky, Matthew and Malhotra, Neil and Westwood, Sean J},
	journal = {Annual Review of Political Science},
	pages = {129--146},
	publisher = {Annual Reviews},
	title = {The origins and consequences of affective polarization in the United States},
	volume = {22},
	year = {2019}}

@article{reeves2012ecologies,
	author = {Reeves, Andrew and Gimpel, James G},
	journal = {Political Behavior},
	number = {3},
	pages = {507--534},
	publisher = {Springer},
	title = {Ecologies of unease: Geographic context and national economic evaluations},
	volume = {34},
	year = {2012}}

@article{scala2017political,
	author = {Scala, Dante J and Johnson, Kenneth M},
	journal = {The ANNALS of the American Academy of Political and Social Science},
	number = {1},
	pages = {162--184},
	publisher = {Sage Publications Sage CA: Los Angeles, CA},
	title = {Political polarization along the rural-urban continuum? The geography of the presidential vote, 2000--2016},
	volume = {672},
	year = {2017}}

@article{bartsch2020vaccine,
	author = {Bartsch, Sarah M and O'Shea, Kelly J and Ferguson, Marie C and Bottazzi, Maria Elena and Wedlock, Patrick T and Strych, Ulrich and McKinnell, James A and Siegmund, Sheryl S and Cox, Sarah N and Hotez, Peter J and others},
	journal = {American journal of preventive medicine},
	number = {4},
	pages = {493--503},
	publisher = {Elsevier},
	title = {Vaccine efficacy needed for a COVID-19 coronavirus vaccine to prevent or stop an epidemic as the sole intervention},
	volume = {59},
	year = {2020}}

@unpublished{moehring2021surfacing,
	author = {Moehring, Alex and Collis, Avinash and Garimella, Kiran and Rahimian, M Amin and Aral, Sinan and Eckles, Dean},
	date-modified = {2021-10-11 08:22:46 -0400},
	note = {Unpublished manuscript. Downloaded October 11, 2021 from \url{https://papers.ssrn.com/sol3/papers.cfm?abstract_id=3782082}},
	title = {Surfacing norms to increase vaccine acceptance}}

@article{hornsey2020vaccine,
	author = {Hornsey, Matthew J and Lobera, Josep and D{\'\i}az-Catal{\'a}n, Celia},
	journal = {Social Science \& Medicine},
	pages = {113019},
	publisher = {Elsevier},
	title = {Vaccine hesitancy is strongly associated with distrust of conventional medicine, and only weakly associated with trust in alternative medicine},
	volume = {255},
	year = {2020}}

@article{lee2016hurdles,
	author = {Lee, Charlotte and Whetten, Kathryn and Omer, Saad and Pan, William and Salmon, Daniel},
	journal = {Vaccine},
	number = {34},
	pages = {3972--3978},
	publisher = {Elsevier},
	title = {Hurdles to herd immunity: Distrust of government and vaccine refusal in the US, 2002--2003},
	volume = {34},
	year = {2016}}

@article{ledford2020uk,
	author = {Ledford, Heidi and Cyranoski, David and Van Noorden, Richard},
	journal = {Nature},
	number = {7837},
	pages = {205--206},
	title = {The UK has approved a COVID vaccine-here's what scientists now want to know.},
	volume = {588},
	year = {2020}}

@article{khubchandani2021covid,
	author = {Khubchandani, Jagdish and Sharma, Sushil and Price, James H and Wiblishauser, Michael J and Sharma, Manoj and Webb, Fern J},
	journal = {Journal of Community Health},
	pages = {1--8},
	publisher = {Springer},
	title = {COVID-19 Vaccination Hesitancy in the United States: A Rapid National Assessment},
	year = {2021}}

@article{jennings2021lack,
	author = {Jennings, Will and Stoker, Gerry and Willis, Hannah and Valgardsson, Viktor and Gaskell, Jenn and Devine, Daniel and Mckay, Lawrence and Mills, Melinda C},
	journal = {medRxiv},
	publisher = {Cold Spring Harbor Laboratory Press},
	title = {Lack of trust and social media echo chambers predict COVID-19 vaccine hesitancy},
	year = {2021}}

@article{murphy2021psychological,
	author = {Murphy, Jamie and Valli{\`e}res, Fr{\'e}d{\'e}rique and Bentall, Richard P and Shevlin, Mark and McBride, Orla and Hartman, Todd K and McKay, Ryan and Bennett, Kate and Mason, Liam and Gibson-Miller, Jilly and others},
	journal = {Nature communications},
	number = {1},
	pages = {1--15},
	publisher = {Nature Publishing Group},
	title = {Psychological characteristics associated with COVID-19 vaccine hesitancy and resistance in Ireland and the United Kingdom},
	volume = {12},
	year = {2021}}

@article{latkin2021mask,
	author = {Latkin, Carl A and Dayton, Lauren and Yi, Grace and Colon, Brian and Kong, Xiangrong},
	journal = {Plos one},
	number = {2},
	pages = {e0246970},
	publisher = {Public Library of Science San Francisco, CA USA},
	title = {Mask usage, social distancing, racial, and gender correlates of COVID-19 vaccine intentions among adults in the US},
	volume = {16},
	year = {2021}}

@article{dube2015strategies,
	author = {Dub{\'e}, Eve and Gagnon, Dominique and MacDonald, Noni E and others},
	journal = {Vaccine},
	number = {34},
	pages = {4191--4203},
	publisher = {Elsevier},
	title = {Strategies intended to address vaccine hesitancy: Review of published reviews},
	volume = {33},
	year = {2015}}

@article{jarrett2015strategies,
	author = {Jarrett, Caitlin and Wilson, Rose and O'Leary, Maureen and Eckersberger, Elisabeth and Larson, Heidi J and others},
	journal = {Vaccine},
	number = {34},
	pages = {4180--4190},
	publisher = {Elsevier},
	title = {Strategies for addressing vaccine hesitancy--A systematic review},
	volume = {33},
	year = {2015}}

@article{nyhan2014effective,
	author = {Nyhan, Brendan and Reifler, Jason and Richey, Sean and Freed, Gary L},
	journal = {Pediatrics},
	number = {4},
	pages = {e835--e842},
	publisher = {Am Acad Pediatrics},
	title = {Effective messages in vaccine promotion: a randomized trial},
	volume = {133},
	year = {2014}}

@article{beckett2021misinformation,
	author = {Beckett, L},
	journal = {The Guardian},
	title = {Misinformation ``superspreaders'': Covid vaccine falsehoods still thriving on Facebook and Instagram},
	year = {2021}}

@unpublished{yan2020lableak,
	author = {Daniel Funke},
	date-modified = {2021-07-19 14:35:01 -0400},
	note = {PolitiFact, September 16, 2020. Downloaded July 19, 2021 from \url{https://www.politifact.com/li-meng-yan-fact-check/}},
	title = {Archived fact-check: Tucker Carlson guest airs debunked conspiracy theory that COVID-19 was created in a lab},
	year = {2020}}

@unpublished{kessler2021factcheck,
	author = {Kessler, Glenn},
	date-modified = {2021-07-19 14:35:48 -0400},
	note = {\emph{Washington Post}, May 25, 2021. Downloaded July 19, 2021 from \url{https://www.washingtonpost.com/politics/2021/05/25/timeline-how-wuhan-lab-leak-theory-suddenly-became-credible/}},
	title = {Timeline: How the Wuhan lab-leak theory suddenly became credible},
	year = {2021}}

@article{loomba2021measuring,
	author = {Loomba, Sahil and de Figueiredo, Alexandre and Piatek, Simon J and de Graaf, Kristen and Larson, Heidi J},
	journal = {Nature human behaviour},
	number = {3},
	pages = {337--348},
	publisher = {Nature Publishing Group},
	title = {Measuring the impact of COVID-19 vaccine misinformation on vaccination intent in the UK and USA},
	volume = {5},
	year = {2021}}

@article{hart2020covid19,
	author = {Hart, P Sol and Chinn, Sedona and Soroka, Stuart},
	journal = {Science Communication},
	number = {5},
	pages = {679--697},
	publisher = {SAGE Publications Sage CA: Los Angeles, CA},
	title = {Politicization and Polarization in COVID-19 News Coverage},
	volume = {42},
	year = {2020}}

@article{montgomery2018conditioning,
	author = {Montgomery, Jacob M and Nyhan, Brendan and Torres, Michelle},
	journal = {American Journal of Political Science},
	number = {3},
	pages = {760--775},
	publisher = {Wiley Online Library},
	title = {How conditioning on posttreatment variables can ruin your experiment and what to do about it},
	volume = {62},
	year = {2018}}

@article{cialdini2007descriptive,
	author = {Cialdini, Robert B},
	journal = {Psychometrika},
	number = {2},
	pages = {263--268},
	publisher = {Springer},
	title = {Descriptive social norms as underappreciated sources of social control},
	volume = {72},
	year = {2007}}

@article{reno1993transsituational,
	author = {Reno, Raymond R and Cialdini, Robert B and Kallgren, Carl A},
	journal = {Journal of personality and social psychology},
	number = {1},
	pages = {104},
	publisher = {American Psychological Association},
	title = {The transsituational influence of social norms.},
	volume = {64},
	year = {1993}}

@article{macdonald2005does,
	author = {MacDonald, Geoff and Leary, Mark R},
	journal = {Psychological bulletin},
	number = {2},
	pages = {202},
	publisher = {American Psychological Association},
	title = {Why does social exclusion hurt? The relationship between social and physical pain.},
	volume = {131},
	year = {2005}}

@article{stouffer1949analysis,
	author = {Stouffer, Samuel A},
	journal = {American Sociological Review},
	number = {6},
	pages = {707--717},
	publisher = {JSTOR},
	title = {An analysis of conflicting social norms},
	volume = {14},
	year = {1949}}

@article{mcdonald2014conflicting,
	author = {McDonald, Rachel I and Fielding, Kelly S and Louis, Winnifred R},
	journal = {Journal for Nature Conservation},
	number = {3},
	pages = {212--216},
	publisher = {Elsevier},
	title = {Conflicting social norms and community conservation compliance},
	volume = {22},
	year = {2014}}

@book{uscinski2014people,
	author = {Uscinski, Joseph E},
	publisher = {NYU Press},
	title = {The people's news: Media, politics, and the demands of capitalism},
	year = {2014}}

@article{chong2007framing,
	author = {Chong, Dennis and Druckman, James N},
	journal = {American Political Science Review},
	pages = {637--655},
	publisher = {JSTOR},
	title = {Framing public opinion in competitive democracies},
	year = {2007}}

@book{lodge2013rationalizing,
	author = {Lodge, Milton and Taber, Charles S},
	publisher = {Cambridge University Press},
	title = {The rationalizing voter},
	year = {2013}}

@article{callaghan2020correlates,
	author = {Callaghan, Timothy and Moghtaderi, Ali and Lueck, Jennifer A and Hotez, Peter J and Strych, Ulrich and Dor, Avi and Franklin Fowler, Erika and Motta, Matt},
	journal = {Available at SSRN 3667971},
	title = {Correlates and disparities of COVID-19 vaccine hesitancy},
	year = {2020}}

@article{sharma2020efficacy,
	author = {Sharma, Suresh K and Mishra, Mayank and Mudgal, Shiv K},
	journal = {Journal of education and health promotion},
	publisher = {Wolters Kluwer--Medknow Publications},
	title = {Efficacy of cloth face mask in prevention of novel coronavirus infection transmission: A systematic review and meta-analysis},
	volume = {9},
	year = {2020}}

@article{berinsky1999two,
	author = {Berinsky, Adam J},
	journal = {American Journal of Political Science},
	pages = {1209--1230},
	publisher = {JSTOR},
	title = {The two faces of public opinion},
	year = {1999}}

@article{blair2020worry,
	author = {Blair, Graeme and Coppock, Alexander and Moor, Margaret},
	journal = {American Political Science Review},
	number = {4},
	pages = {1297--1315},
	publisher = {Cambridge University Press},
	title = {When to Worry about Sensitivity Bias: A Social Reference Theory and Evidence from 30 Years of List Experiments},
	volume = {114},
	year = {2020}}

@article{ricard2020using,
	author = {Ricard, Julie and Medeiros, Juliano},
	journal = {The Harvard Kennedy School Misinformation Review},
	publisher = {Shorenstein Center for Media, Politics, and Public Policy},
	title = {Using misinformation as a political weapon: COVID-19 and Bolsonaro in Brazil},
	year = {2020}}

@article{lammers2020correcting,
	author = {Lammers, Joris and Crusius, Jan and Gast, Anne},
	journal = {Proceedings of the National Academy of Sciences},
	number = {28},
	pages = {16264--16266},
	publisher = {National Acad Sciences},
	title = {Correcting misperceptions of exponential coronavirus growth increases support for social distancing},
	volume = {117},
	year = {2020}}

@article{nyhan2019taking,
	author = {Nyhan, Brendan and Porter, Ethan and Reifler, Jason and Wood, Thomas J},
	journal = {Political Behavior},
	pages = {1--22},
	publisher = {Springer},
	title = {Taking fact-checks literally but not seriously? The effects of journalistic fact-checking on factual beliefs and candidate favorability},
	year = {2019}}

@article{nyhan2015effect,
	author = {Nyhan, Brendan and Reifler, Jason},
	journal = {American Journal of Political Science},
	number = {3},
	pages = {628--640},
	publisher = {Wiley Online Library},
	title = {The effect of fact-checking on elites: A field experiment on US state legislators},
	volume = {59},
	year = {2015}}

@article{nyhan2010corrections,
	author = {Nyhan, Brendan and Reifler, Jason},
	journal = {Political Behavior},
	number = {2},
	pages = {303--330},
	publisher = {Springer},
	title = {When corrections fail: The persistence of political misperceptions},
	volume = {32},
	year = {2010}}

@article{berinsky2017rumors,
	author = {Berinsky, Adam J},
	journal = {British journal of political science},
	number = {2},
	pages = {241--262},
	publisher = {Cambridge University Press},
	title = {Rumors and health care reform: Experiments in political misinformation},
	volume = {47},
	year = {2017}}

@article{bode2015related,
	author = {Bode, Leticia and Vraga, Emily K},
	journal = {Journal of Communication},
	number = {4},
	pages = {619--638},
	publisher = {Oxford University Press},
	title = {In related news, that was wrong: The correction of misinformation through related stories functionality in social media},
	volume = {65},
	year = {2015}}

@article{fridkin2015liar,
	author = {Fridkin, Kim and Kenney, Patrick J and Wintersieck, Amanda},
	journal = {Political Communication},
	number = {1},
	pages = {127--151},
	publisher = {Taylor \& Francis},
	title = {Liar, liar, pants on fire: How fact-checking influences citizens' reactions to negative advertising},
	volume = {32},
	year = {2015}}

@article{sides2016stories,
	author = {Sides, John},
	journal = {American Politics Research},
	number = {3},
	pages = {387--414},
	publisher = {SAGE Publications Sage CA: Los Angeles, CA},
	title = {Stories or science? Facts, frames, and policy attitudes},
	volume = {44},
	year = {2016}}

@article{kunda1990case,
	author = {Kunda, Ziva},
	journal = {Psychological bulletin},
	number = {3},
	pages = {480},
	publisher = {American Psychological Association},
	title = {The case for motivated reasoning.},
	volume = {108},
	year = {1990}}

@article{taber2006motivated,
	author = {Taber, Charles S and Lodge, Milton},
	journal = {American journal of political science},
	number = {3},
	pages = {755--769},
	publisher = {Wiley Online Library},
	title = {Motivated skepticism in the evaluation of political beliefs},
	volume = {50},
	year = {2006}}

@article{van2020correcting,
	author = {van Stekelenburg, Aart and Schaap, Gabi and Veling, Harm and Buijzen, Moniek},
	journal = {Science Communication},
	number = {1},
	pages = {31--60},
	publisher = {SAGE Publications Sage CA: Los Angeles, CA},
	title = {Correcting misperceptions: The causal role of motivation in corrective science communication about vaccine and food safety},
	volume = {42},
	year = {2020}}

@article{neuberg2011human,
	author = {Neuberg, Steven L and Kenrick, Douglas T and Schaller, Mark},
	journal = {Neuroscience \& Biobehavioral Reviews},
	number = {4},
	pages = {1042--1051},
	publisher = {Elsevier},
	title = {Human threat management systems: Self-protection and disease avoidance},
	volume = {35},
	year = {2011}}

@article{hovland1951influence,
	author = {Hovland, Carl I and Weiss, Walter},
	journal = {Public opinion quarterly},
	number = {4},
	pages = {635--650},
	publisher = {Oxford University Press},
	title = {The influence of source credibility on communication effectiveness},
	volume = {15},
	year = {1951}}

@article{pornpitakpan2004persuasiveness,
	author = {Pornpitakpan, Chanthika},
	journal = {Journal of applied social psychology},
	number = {2},
	pages = {243--281},
	publisher = {Wiley Online Library},
	title = {The persuasiveness of source credibility: A critical review of five decades' evidence},
	volume = {34},
	year = {2004}}

@article{vraga2018not,
	author = {Vraga, Emily K and Bode, Leticia},
	journal = {Information, Communication \& Society},
	number = {10},
	pages = {1337--1353},
	publisher = {Taylor \& Francis},
	title = {I do not believe you: How providing a source corrects health misperceptions across social media platforms},
	volume = {21},
	year = {2018}}

@article{kim2020eye,
	author = {Kim, Sojung Claire and Vraga, Emily K and Cook, John},
	journal = {Health communication},
	pages = {1--10},
	publisher = {Taylor \& Francis},
	title = {An eye tracking approach to understanding misinformation and correction strategies on social media: the mediating role of attention and credibility to reduce HPV vaccine misperceptions},
	year = {2020}}

@article{krause2019trends,
	author = {Krause, Nicole M and Brossard, Dominique and Scheufele, Dietram A and Xenos, Michael A and Franke, Keith},
	journal = {Public Opinion Quarterly},
	number = {4},
	pages = {817--836},
	publisher = {Oxford University Press US},
	title = {Trends---Americans' trust in science and scientists},
	volume = {83},
	year = {2019}}

@article{khullar2019building,
	author = {Khullar, Dhruv},
	journal = {JAMA},
	number = {6},
	pages = {507--509},
	publisher = {American Medical Association},
	title = {Building trust in health care---why, where, and how},
	volume = {322},
	year = {2019}}

@article{seiter2021social,
	author = {Seiter, John S and Curran, Timothy},
	journal = {Communication Research Reports},
	pages = {1--11},
	publisher = {Taylor \& Francis},
	title = {Social-distancing fatigue during the COVID-19 pandemic: a mediation analysis of cognitive flexibility, fatigue, depression, and adherence to CDC guidelines},
	year = {2021}}

@article{oleksy2020content,
	author = {Oleksy, Tomasz and Wnuk, Anna and Maison, Dominika and {\L}y{\'s}, Agnieszka},
	journal = {Personality and Individual Differences},
	pages = {110289},
	publisher = {Elsevier},
	title = {Content matters. Different predictors and social consequences of general and government-related conspiracy theories on COVID-19},
	volume = {168},
	year = {2020}}

@book{zaller1992nature,
	author = {Zaller, John R and others},
	publisher = {Cambridge university press},
	title = {The nature and origins of mass opinion},
	year = {1992}}

@article{hardt2013decay,
	author = {Hardt, Oliver and Nader, Karim and Nadel, Lynn},
	journal = {Trends in cognitive sciences},
	number = {3},
	pages = {111--120},
	publisher = {Elsevier},
	title = {Decay happens: the role of active forgetting in memory},
	volume = {17},
	year = {2013}}

@article{fazio2015knowledge,
	author = {Fazio, Lisa K and Brashier, Nadia M and Payne, B Keith and Marsh, Elizabeth J},
	journal = {Journal of Experimental Psychology: General},
	number = {5},
	pages = {993},
	publisher = {American Psychological Association},
	title = {Knowledge does not protect against illusory truth.},
	volume = {144},
	year = {2015}}

@article{pennycook2018prior,
	author = {Pennycook, Gordon and Cannon, Tyrone D and Rand, David G},
	journal = {Journal of experimental psychology: general},
	number = {12},
	pages = {1865},
	publisher = {American Psychological Association},
	title = {Prior exposure increases perceived accuracy of fake news.},
	volume = {147},
	year = {2018}}

@article{redlawsk2010affective,
	author = {Redlawsk, David P and Civettini, Andrew JW and Emmerson, Karen M},
	journal = {Political Psychology},
	number = {4},
	pages = {563--593},
	publisher = {Wiley Online Library},
	title = {The affective tipping point: Do motivated reasoners ever ``get it''?},
	volume = {31},
	year = {2010}}

@incollection{mcguire1964some,
	author = {McGuire, William J},
	booktitle = {Advances in experimental social psychology},
	pages = {191--229},
	publisher = {Elsevier},
	title = {Some contemporary approaches},
	volume = {1},
	year = {1964}}

@article{anderson1983spreading,
	author = {Anderson, John R},
	journal = {Journal of verbal learning and verbal behavior},
	number = {3},
	pages = {261--295},
	publisher = {Elsevier},
	title = {A spreading activation theory of memory},
	volume = {22},
	year = {1983}}

@article{collins1975spreading,
	author = {Collins, Allan M and Loftus, Elizabeth F},
	journal = {Psychological review},
	number = {6},
	pages = {407},
	publisher = {American Psychological Association},
	title = {A spreading-activation theory of semantic processing.},
	volume = {82},
	year = {1975}}

@article{sattui2020swinging,
	author = {Sattui, Sebastian E and Liew, Jean W and Graef, Elizabeth R and Coler-Reilly, Ariella and Berenbaum, Francis and Duarte-Garc{\'\i}a, Al{\'\i} and Harrison, Carly and Konig, Maximilian F and Korsten, Peter and Putman, Michael S and others},
	journal = {Expert review of clinical immunology},
	number = {7},
	pages = {659--666},
	publisher = {Taylor \& Francis},
	title = {Swinging the pendulum: lessons learned from public discourse concerning hydroxychloroquine and COVID-19},
	volume = {16},
	year = {2020}}

@article{choma2021ideological,
	author = {Choma, Becky L and Hodson, Gordon and Sumantry, David and Hanoch, Yaniv and Gummerum, Michaela},
	journal = {Journal of Social and Political Psychology},
	number = {1},
	pages = {123--143},
	title = {Ideological and Psychological Predictors of COVID-19-Related Collective Action, Opinions, and Health Compliance Across Three Nations},
	volume = {9},
	year = {2021}}

@article{grossman2020political,
	author = {Grossman, Guy and Kim, Soojong and Rexer, Jonah M and Thirumurthy, Harsha},
	journal = {Proceedings of the National Academy of Sciences},
	number = {39},
	pages = {24144--24153},
	publisher = {National Acad Sciences},
	title = {Political partisanship influences behavioral responses to governors' recommendations for COVID-19 prevention in the United States},
	volume = {117},
	year = {2020}}

@unpublished{goodman2020partisanship,
	author = {Gadarian, Shana and Goodman, Sara Wallace and Pepinsky, Thomas},
	date-modified = {2021-07-19 14:32:07 -0400},
	note = {\emph{PLOS One}},
	title = {Partisanship, health behavior, and policy attitudes in the early stages of the COVID-19 pandemic},
	year = {2021}}

@article{taylor2021negative,
	author = {Taylor, Steven and Asmundson, Gordon JG},
	journal = {PloS one},
	number = {2},
	pages = {e0246317},
	publisher = {Public Library of Science San Francisco, CA USA},
	title = {Negative attitudes about facemasks during the COVID-19 pandemic: The dual importance of perceived ineffectiveness and psychological reactance},
	volume = {16},
	year = {2021}}

@article{pickup2020novel,
	author = {Pickup, Mark and Stecula, Dominik and Van Der Linden, Clifton},
	journal = {Canadian Journal of Political Science/Revue canadienne de science politique},
	number = {2},
	pages = {357--364},
	publisher = {Cambridge University Press},
	title = {Novel Coronavirus, Old Partisanship: COVID-19 Attitudes and Behaviours in the United States and Canada},
	volume = {53},
	year = {2020}}

@unpublished{hartman2020authoritarian,
	author = {Hartman, Todd K and Stocks, Thomas VA and McKay, Ryan and Gibson-Miller, Jilly and Levita, Liat and Martinez, Anton P and Mason, Liam and McBride, Orla and Murphy, Jamie and Shevlin, Mark and others},
	date-modified = {2021-07-19 14:33:49 -0400},
	note = {\emph{Social Psychological and Personality Science}},
	title = {The authoritarian dynamic during the COVID-19 pandemic: effects on nationalism and anti-immigrant sentiment},
	year = {2020}}

@article{gerber1998rational,
	author = {Gerber, Alan and Green, Donald P},
	journal = {American journal of political science},
	pages = {794--818},
	publisher = {JSTOR},
	title = {Rational learning and partisan attitudes},
	year = {1998}}

@article{gerber1999misperceptions,
	author = {Gerber, Alan and Green, Donald},
	journal = {Annual review of political science},
	number = {1},
	pages = {189--210},
	publisher = {Annual Reviews 4139 El Camino Way, PO Box 10139, Palo Alto, CA 94303-0139, USA},
	title = {Misperceptions about perceptual bias},
	volume = {2},
	year = {1999}}

@article{druckman2012learning,
	author = {Druckman, James N and Leeper, Thomas J},
	journal = {American Journal of Political Science},
	number = {4},
	pages = {875--896},
	publisher = {Wiley Online Library},
	title = {Learning more from political communication experiments: Pretreatment and its effects},
	volume = {56},
	year = {2012}}

@article{lupia1994shortcuts,
	author = {Lupia, Arthur},
	journal = {American Political Science Review},
	pages = {63--76},
	publisher = {JSTOR},
	title = {Shortcuts versus encyclopedias: Information and voting behavior in California insurance reform elections},
	year = {1994}}

@book{patashnik2017unhealthy,
	author = {Patashnik, Eric and Gerber, Alan and Dowling, Conor and Patashnik, Eric M and Gerber, Alan S and Dowling, Conor M},
	publisher = {Princeton University Press},
	title = {Unhealthy Politics},
	year = {2017}}

@article{hetherington1998political,
	author = {Hetherington, Marc J},
	journal = {American political science review},
	pages = {791--808},
	publisher = {JSTOR},
	title = {The political relevance of political trust},
	year = {1998}}

@article{levi2000political,
	author = {Levi, Margaret and Stoker, Laura},
	journal = {Annual review of political science},
	number = {1},
	pages = {475--507},
	publisher = {Annual Reviews 4139 El Camino Way, PO Box 10139, Palo Alto, CA 94303-0139, USA},
	title = {Political trust and trustworthiness},
	volume = {3},
	year = {2000}}

@article{belanger2005political,
	author = {B{\'e}langer, {\'E}ric and Nadeau, Richard},
	journal = {European journal of political research},
	number = {1},
	pages = {121--146},
	publisher = {Wiley Online Library},
	title = {Political trust and the vote in multiparty elections: The Canadian case},
	volume = {44},
	year = {2005}}

@article{mello2020attacks,
	author = {Mello, Michelle M and Greene, Jeremy A and Sharfstein, Joshua M},
	journal = {Jama},
	number = {8},
	pages = {741--742},
	publisher = {American Medical Association},
	title = {Attacks on public health officials during COVID-19},
	volume = {324},
	year = {2020}}

@article{douglas2019understanding,
	author = {Douglas, Karen M and Uscinski, Joseph E and Sutton, Robbie M and Cichocka, Aleksandra and Nefes, Turkay and Ang, Chee Siang and Deravi, Farzin},
	journal = {Political Psychology},
	pages = {3--35},
	publisher = {Wiley Online Library},
	title = {Understanding conspiracy theories},
	volume = {40},
	year = {2019}}

@book{uscinski2014american,
	author = {Uscinski, Joseph E and Parent, Joseph M},
	publisher = {Oxford University Press},
	title = {American conspiracy theories},
	year = {2014}}

@article{bertin2020conspiracy1,
	author = {Bertin, Paul and Nera, Kenzo and Delouv{\'e}e, Sylvain},
	publisher = {PsyArXiv},
	title = {Conspiracy beliefs, chloroquine, and the rejection of vaccination: A conceptual replication-extension in the COVID-19 pandemic context},
	year = {2020}}

@article{bertin2020conspiracy2,
	author = {Bertin, Paul and Nera, Kenzo and Delouv{\'e}e, Sylvain},
	journal = {Frontiers in psychology},
	pages = {2471},
	publisher = {Frontiers},
	title = {Conspiracy beliefs, rejection of vaccination, and support for hydroxychloroquine: A conceptual replication-extension in the COVID-19 pandemic context},
	volume = {11},
	year = {2020}}

@article{miller2020psychological,
	author = {Miller, Joanne M},
	journal = {Canadian Journal of Political Science/Revue canadienne de science politique},
	number = {2},
	pages = {327--334},
	publisher = {Cambridge University Press},
	title = {Psychological, political, and situational factors combine to boost COVID-19 conspiracy theory beliefs},
	volume = {53},
	year = {2020}}

@misc{solomon2020infodemic,
	author = {Solomon, Daniel H and Bucala, Richard and Kaplan, Mariana J and Nigrovic, Peter A},
	publisher = {Wiley Online Library},
	title = {The ``Infodemic'' of COVID-19},
	year = {2020}}

@article{singh2020first,
	author = {Singh, Lisa and Bansal, Shweta and Bode, Leticia and Budak, Ceren and Chi, Guangqing and Kawintiranon, Kornraphop and Padden, Colton and Vanarsdall, Rebecca and Vraga, Emily and Wang, Yanchen},
	journal = {arXiv preprint arXiv:2003.13907},
	title = {A first look at COVID-19 information and misinformation sharing on Twitter},
	year = {2020}}
	
@article{callaghan2020correlatespublished,
  title={Correlates and disparities of COVID-19 vaccine hesitancy},
  author={Callaghan, Timothy and Moghtaderi, Ali and Lueck, Jennifer A and Hotez, Peter J and Strych, Ulrich and Dor, Avi and Franklin Fowler, Erika and Motta, Matt},
  journal={Social Science \& Medicine},
  year={2021}
}

@article{}

@article{lee2020associations,
	author = {Lee, Jung Jae and Kang, Kyung-Ah and Wang, Man Ping and Zhao, Sheng Zhi and Wong, Janet Yuen Ha and O'Connor, Siobhan and Yang, Sook Ching and Shin, Sunhwa},
	journal = {Journal of medical Internet research},
	number = {11},
	pages = {e22205},
	publisher = {JMIR Publications Inc., Toronto, Canada},
	title = {Associations between COVID-19 misinformation exposure and belief with COVID-19 knowledge and preventive behaviors: cross-sectional online study},
	volume = {22},
	year = {2020}}

@article{cuan2020misinformation,
	author = {Cuan-Baltazar, Jose Yunam and Mu{\~n}oz-Perez, Maria Jos{\'e} and Robledo-Vega, Carolina and P{\'e}rez-Zepeda, Maria Fernanda and Soto-Vega, Elena},
	journal = {JMIR public health and surveillance},
	number = {2},
	pages = {e18444},
	publisher = {JMIR Publications Inc., Toronto, Canada},
	title = {Misinformation of COVID-19 on the internet: infodemiology study},
	volume = {6},
	year = {2020}}

@article{laato2020people,
	author = {Laato, Samuli and Islam, AKM and Islam, Muhammad Nazrul and Whelan, Eoin},
	journal = {arXiv preprint arXiv:2004.09600},
	title = {Why do people share misinformation during the Covid-19 pandemic?},
	year = {2020}}

@article{evanega2020coronavirus,
	author = {Evanega, Sarah and Lynas, Mark and Adams, Jordan and Smolenyak, Karinne and Insights, Cision Global},
	journal = {JMIR Preprints},
	number = {10},
	pages = {2020},
	title = {Coronavirus misinformation: quantifying sources and themes in the COVID-19 `infodemic'},
	volume = {19},
	year = {2020}}

@article{ferrara2020misinformation,
	author = {Ferrara, Emilio and Cresci, Stefano and Luceri, Luca},
	journal = {Journal of Computational Social Science},
	number = {2},
	pages = {271--277},
	publisher = {Springer},
	title = {Misinformation, manipulation, and abuse on social media in the era of COVID-19},
	volume = {3},
	year = {2020}}

@article{krittanawong2020misinformation,
	author = {Krittanawong, Chayakrit and Narasimhan, Bharat and Virk, Hafeez Ul Hassan and Narasimhan, Harish and Hahn, Joshua and Wang, Zhen and Tang, WH Wilson},
	journal = {The American journal of medicine},
	number = {12},
	pages = {1367},
	publisher = {Elsevier},
	title = {Misinformation dissemination in twitter in the COVID-19 era},
	volume = {133},
	year = {2020}}

@article{perugini2018practical,
	author = {Perugini, Marco and Gallucci, Marcello and Costantini, Giulio},
	journal = {International Review of Social Psychology},
	number = {1},
	publisher = {Ubiquity Press},
	title = {A practical primer to power analysis for simple experimental designs},
	volume = {31},
	year = {2018}}

@article{blair2019declaring,
	author = {Blair, Graeme and Cooper, Jasper and Coppock, Alexander and Humphreys, Macartan},
	journal = {American Political Science Review},
	number = {3},
	pages = {838--859},
	publisher = {Cambridge University Press},
	title = {Declaring and diagnosing research designs},
	volume = {113},
	year = {2019}}

@article{sinclair2021social,
	author = {Sinclair, Samantha and Agerstr{\"o}m, Jens},
	journal = {Health Communication},
	pages = {1--8},
	publisher = {Taylor \& Francis},
	title = {Do social norms influence young people's willingness to take the COVID-19 vaccine?},
	year = {2021}}

@article{gravelle2021estimating,
	author = {Gravelle, Timothy B. and Joseph B. Phillips  and Jason Reifler and Thomas J. Scotto},
	journal = {Human Vaccines \& Immunotherapeutics},
	title = {Estimating the size of `anti-vax' and vaccine hesitant populations in the US, UK, and Canada: Comparative latent class modelling of vaccine attitudes},
	year = {In press}}

@article{ryoo2021using,
	author = {Ryoo, Yuhosua and Kim, WooJin},
	journal = {Health Communication},
	pages = {1--10},
	publisher = {Taylor \& Francis},
	title = {Using descriptive and injunctive norms to encourage COVID-19 social distancing and vaccinations},
	year = {2021}}

@article{kouzy2020coronavirus,
	author = {Kouzy, Ramez and Abi Jaoude, Joseph and Kraitem, Afif and El Alam, Molly B and Karam, Basil and Adib, Elio and Zarka, Jabra and Traboulsi, Cindy and Akl, Elie W and Baddour, Khalil},
	journal = {Cureus},
	number = {3},
	publisher = {Cureus Inc.},
	title = {Coronavirus goes viral: quantifying the COVID-19 misinformation epidemic on Twitter},
	volume = {12},
	year = {2020}}

@article{brennen2020types,
	author = {Brennen, J Scott and Simon, Felix and Howard, Philip N and Nielsen, Rasmus Kleis},
	journal = {Reuters Institute},
	number = {3},
	pages = {1},
	title = {Types, sources, and claims of COVID-19 misinformation},
	volume = {7},
	year = {2020}}

@article{guess2015measure,
	author = {Guess, Andrew M},
	journal = {Political Analysis},
	number = {1},
	pages = {59--75},
	publisher = {Cambridge University Press},
	title = {Measure for measure: An experimental test of online political media exposure},
	volume = {23},
	year = {2015}}

@article{orso2020infodemic,
	author = {Orso, Daniele and Federici, Nicola and Copetti, Roberto and Vetrugno, Luigi and Bove, Tiziana},
	journal = {European Journal of Emergency Medicine},
	publisher = {Wolters Kluwer Health},
	title = {Infodemic and the spread of fake news in the COVID-19-era},
	year = {2020}}

@article{reid2013correcting,
	author = {Reid, Allecia E and Aiken, Leona S},
	journal = {Health Psychology},
	number = {5},
	pages = {551},
	publisher = {American Psychological Association},
	title = {Correcting injunctive norm misperceptions motivates behavior change: a randomized controlled sun protection intervention.},
	volume = {32},
	year = {2013}}

@article{smith2008predictors,
	author = {Smith-McLallen, Aaron and Fishbein, Martin},
	journal = {Psychology, Health and Medicine},
	number = {4},
	pages = {389--401},
	publisher = {Taylor \& Francis},
	title = {Predictors of intentions to perform six cancer-related behaviours: roles for injunctive and descriptive norms},
	volume = {13},
	year = {2008}}

@article{wally2017randomized,
	author = {Wally, Christopher M and Cameron, Linda D},
	journal = {Annals of Behavioral Medicine},
	number = {5},
	pages = {642--651},
	publisher = {Oxford University Press},
	title = {A randomized-controlled trial of social norm interventions to increase physical activity},
	volume = {51},
	year = {2017}}

@article{utych2021messaging,
	author = {Utych, Stephen M},
	journal = {Journal of Experimental Political Science},
	number = {2},
	pages = {91--101},
	publisher = {Cambridge University Press},
	title = {Messaging mask wearing during the COVID-19 crisis: Ideological differences},
	volume = {8},
	year = {2021}}

@article{yamaya2020political,
	author = {Yamaya, Shun and Bhadani, Saumya and Flammini, Alessandro and Menczer, Filippo and Nyhan, Brendan and Ciampaglia, Giovanni Luca},
	journal = {Proc. of Computation+ Journalism. Northeastern University},
	title = {Political audience diversity and news quality},
	year = {2020}}

@article{mosleh2021falsehood,
	author = {Mosleh, Mohsen and Rand, David},
	publisher = {PsyArXiv},
	title = {Falsehood in, falsehood out: A tool for measuring exposure to elite misinformation on Twitter},
	year = {2021}}

@article{caldarelli2021flow,
	author = {Caldarelli, Guido and De Nicola, Rocco and Petrocchi, Marinella and Pratelli, Manuel and Saracco, Fabio},
	journal = {EPJ data science},
	number = {1},
	pages = {34},
	publisher = {Springer Berlin Heidelberg},
	title = {Flow of online misinformation during the peak of the COVID-19 pandemic in Italy},
	volume = {10},
	year = {2021}}

@article{dias2020emphasizing,
	author = {Dias, Nicholas and Pennycook, Gordon and Rand, David G},
	journal = {Harvard Kennedy School Misinformation Review},
	number = {1},
	title = {Emphasizing publishers does not effectively reduce susceptibility to misinformation on social media},
	volume = {1},
	year = {2020}}

@article{nyhan2021ephemeral,
	author = {Nyhan, Brendan J and Carey, John Michael and Guess, Andrew and Phillips, Joseph B and Loewen, Peter John and Merkley, Eric and Reifler, Jason},
	publisher = {OSF Preprints},
	title = {The ephemeral effects of fact-checks on COVID-19 misperceptions: Evidence from the United States, Great Britain, and Canada},
	year = {2021}}

@misc{newsguard_2021,
	journal = {NewsGuard},
	month = {Sep},
	title = {NewsGuard Ratings},
	url = {https://www.newsguardtech.com/solutions/newsguard/},
	year = {2021},
	bdsk-url-1 = {https://www.newsguardtech.com/solutions/newsguard/}}

@misc{newsguard_covid,
	journal = {NewsGuard},
	month = {Sep},
	title = {Coronavirus Misinformation Tracking Center},
	url = {https://www.newsguardtech.com/special-reports/coronavirus-misinformation-tracking-center/},
	year = {2021},
	bdsk-url-1 = {https://www.newsguardtech.com/special-reports/coronavirus-misinformation-tracking-center/}}

@article{motta2020right,
	author = {Motta, Matt and Stecula, Dominik and Farhart, Christina},
	journal = {Canadian Journal of Political Science/Revue canadienne de science politique},
	number = {2},
	pages = {335--342},
	publisher = {Cambridge University Press},
	title = {How right-leaning media coverage of COVID-19 facilitated the spread of misinformation in the early stages of the pandemic in the US},
	volume = {53},
	year = {2020}}

@article{uscinski2020people,
	author = {Uscinski, Joseph E and Enders, Adam M and Klofstad, Casey and Seelig, Michelle and Funchion, John and Everett, Caleb and Wuchty, Stefan and Premaratne, Kamal and Murthi, Manohar},
	journal = {Harvard Kennedy School Misinformation Review},
	number = {3},
	title = {Why do people believe COVID-19 conspiracy theories?},
	volume = {1},
	year = {2020}}

@article{motta2019experimental,
	author = {Motta, Matthew and Chapman, Daniel and Stecula, Dominik and Haglin, Kathryn},
	journal = {Climatic change},
	number = {1},
	pages = {37--47},
	publisher = {Springer},
	title = {An experimental examination of measurement disparities in public climate change beliefs},
	volume = {154},
	year = {2019}}

@article{hainmueller2019much,
	author = {Hainmueller, Jens and Mummolo, Jonathan and Xu, Yiqing},
	journal = {Political Analysis},
	number = {2},
	pages = {163--192},
	publisher = {Cambridge University Press},
	title = {How much should we trust estimates from multiplicative interaction models? Simple tools to improve empirical practice},
	volume = {27},
	year = {2019}}

@article{schultz2007constructive,
	author = {Schultz, P Wesley and Nolan, Jessica M and Cialdini, Robert B and Goldstein, Noah J and Griskevicius, Vladas},
	journal = {Psychological science},
	number = {5},
	pages = {429--434},
	publisher = {SAGE Publications Sage CA: Los Angeles, CA},
	title = {The constructive, destructive, and reconstructive power of social norms},
	volume = {18},
	year = {2007}}

@article{kleinberg2018don,
	author = {Kleinberg, Katja B and Fordham, Benjamin O},
	journal = {Foreign Policy Analysis},
	number = {3},
	pages = {429--448},
	publisher = {Oxford University Press},
	title = {Don't know much about foreign policy: Assessing the impact of ``don't know'' and ``no opinion'' responses on inferences about foreign policy attitudes},
	volume = {14},
	year = {2018}}

@incollection{krosnick2018questionnaire,
	author = {Krosnick, Jon A},
	booktitle = {The Palgrave handbook of survey research},
	pages = {439--455},
	publisher = {Springer},
	title = {Questionnaire design},
	year = {2018}}

@article{noelle1974spiral,
	author = {Noelle-Neumann, Elisabeth},
	journal = {Journal of communication},
	number = {2},
	pages = {43--51},
	publisher = {Wiley Online Library},
	title = {The spiral of silence a theory of public opinion},
	volume = {24},
	year = {1974}}

@article{stecula2021populism,
	author = {Stecula, Dominik A and Pickup, Mark},
	journal = {Research \& Politics},
	number = {1},
	pages = {2053168021993979},
	publisher = {SAGE Publications Sage UK: London, England},
	title = {How populism and conservative media fuel conspiracy beliefs about COVID-19 and what it means for COVID-19 behaviors},
	volume = {8},
	year = {2021}}

@article{druckman2021role,
	author = {Druckman, James N and Ognyanova, Katherine and Baum, Matthew A and Lazer, David and Perlis, Roy H and Volpe, John Della and Santillana, Mauricio and Chwe, Hanyu and Quintana, Alexi and Simonson, Matthew},
	journal = {Group Processes \& Intergroup Relations},
	number = {4},
	pages = {638--657},
	publisher = {SAGE Publications Sage UK: London, England},
	title = {The role of race, religion, and partisanship in misperceptions about COVID-19},
	volume = {24},
	year = {2021}}

@article{kreps2020factors,
	author = {Kreps, Sarah and Prasad, Sandip and Brownstein, John S and Hswen, Yulin and Garibaldi, Brian T and Zhang, Baobao and Kriner, Douglas L},
	journal = {JAMA network open},
	number = {10},
	pages = {e2025594--e2025594},
	publisher = {American Medical Association},
	title = {Factors associated with US adults' likelihood of accepting COVID-19 vaccination},
	volume = {3},
	year = {2020}}

@article{ruiz2021predictors,
	author = {Ruiz, Jeanette B and Bell, Robert A},
	journal = {Vaccine},
	number = {7},
	pages = {1080--1086},
	publisher = {Elsevier},
	title = {Predictors of intention to vaccinate against COVID-19: Results of a nationwide survey},
	volume = {39},
	year = {2021}}

@article{lazarus2021global,
	author = {Lazarus, Jeffrey V and Ratzan, Scott C and Palayew, Adam and Gostin, Lawrence O and Larson, Heidi J and Rabin, Kenneth and Kimball, Spencer and El-Mohandes, Ayman},
	journal = {Nature medicine},
	number = {2},
	pages = {225--228},
	publisher = {Nature Publishing Group},
	title = {A global survey of potential acceptance of a COVID-19 vaccine},
	volume = {27},
	year = {2021}}

@article{vraga2020defining,
	author = {Vraga, Emily K and Bode, Leticia},
	journal = {Political Communication},
	number = {1},
	pages = {136--144},
	publisher = {Taylor \& Francis},
	title = {Defining misinformation and understanding its bounded nature: Using expertise and evidence for describing misinformation},
	volume = {37},
	year = {2020}}

@article{guess2019accurate,
	author = {Guess, Andrew and Munger, Kevin and Nagler, Jonathan and Tucker, Joshua},
	journal = {Political Communication},
	number = {2},
	pages = {241--258},
	publisher = {Taylor \& Francis},
	title = {How accurate are survey responses on social media and politics?},
	volume = {36},
	year = {2019}}

@article{dai2021behavioural,
	author = {Dai, Hengchen and Saccardo, Silvia and Han, Maria A and Roh, Lily and Raja, Naveen and Vangala, Sitaram and Modi, Hardikkumar and Pandya, Shital and Sloyan, Michael and Croymans, Daniel M},
	journal = {Nature},
	number = {7876},
	pages = {404--409},
	publisher = {Nature Publishing Group},
	title = {Behavioural nudges increase COVID-19 vaccinations},
	volume = {597},
	year = {2021}}

@article{ashworth2021emphasize,
	author = {Ashworth, Madison and Thunstr{\"o}m, Linda and Cherry, Todd L and Newbold, Stephen C and Finnoff, David C},
	journal = {Proceedings of the National Academy of Sciences},
	number = {32},
	publisher = {National Acad Sciences},
	title = {Emphasize personal health benefits to boost COVID-19 vaccination rates},
	volume = {118},
	year = {2021}}

@article{milkman2021mega,
	author = {Milkman, Katherine L and Gandhi, Linnea and Patel, Mitesh S and Graci, Heather N and Gromet, Dena M and Ho, Hung and Kay, Joseph S and Lee, Timothy W and Rothschild, Jake and Bogard, Jonathan E and Brody, Ilana and Chabris, Christopher F and Chang, Edward and Chapman, Gretchen B and Dannals, Jennifer D and Goldstein, Noah J and Coren, Amir and Hershfield, Hal and Hirsch, Alex and Hmurovic, Jillian and Horn, Samantha and Karlan, Dean S and Kristal, Ariella S and Lamberton, cair and Meyer, Michelle N and Oakes, Allison H and Schweitzer, Maurice E and Shermohammed, Maheen and Talloen, Joachim and Warren, Caleb and Whillans, Ashley and Yadav, Kuldeep N and Zlatev, Julian J and Berman, Ron and Evans, Chalanda N and Ladhania, Rahul and Ludwig, Jens and Mazar, Nina and Mullainathan, Sendhil and Snider, Christopher K and Spiess, Jann and Tsukayama, Eli and Ungar, Lyle and Van den Bulte, Christophe and Volpp, Kevin G and Duckworth, Angela L},
	journal = {Proceedings of the National Academy of Sciences},
	number = {6},
	publisher = {National Acad Sciences},
	title = {A 680,000-person megastudy of nudges to encourage vaccination in pharmacies},
	volume = {119},
	pages = {e2115126119}
	year = {2022}}
